# Supplementary material for: The correct name in Oenothera for Gaura drummondii (Onagraceae)
Source: PhytoKeys. 2015 May 27;(50):25–9. doi: 10.3897/phytokeys.50.4886 (PMC4489081; doi:10.3897/phytokeys.50.4886)
Supplement: XML Treatment for Oenothera hispida (Bentham) [file phytokeys.50.4886-treatment1.xml]

<!DOCTYPE tp:taxon-treatment
  PUBLIC "-//TaxonX//DTD Taxonomic Treatment Publishing DTD v0 20100105//EN" "tax-treatment-NSO.dtd">
<tp:taxon-treatment xmlns:tp="http://www.plazi.org/taxpub"><tp:treatment-meta><kwd-group><label>Taxon classification</label><kwd><named-content content-type="kingdom">Plantae</named-content></kwd><kwd><named-content content-type="order">Myrtales</named-content></kwd><kwd><named-content content-type="family">Onagraceae</named-content></kwd></kwd-group><mixed-citation publication-type="journal"><person-group><name><surname>Wagner</surname><given-names>Warren L.</given-names></name><name><surname>Hoch</surname><given-names>Peter C.</given-names></name><name><surname>Zarucchi</surname><given-names>James L.</given-names></name></person-group><article-title>The correct name in <italic><tp:taxon-name><tp:taxon-name-part taxon-name-part-type="genus">Oenothera</tp:taxon-name-part></tp:taxon-name></italic> for <italic><tp:taxon-name><tp:taxon-name-part taxon-name-part-type="genus">Gaura</tp:taxon-name-part> <tp:taxon-name-part taxon-name-part-type="species">drummondii</tp:taxon-name-part></tp:taxon-name></italic> (<tp:taxon-name><tp:taxon-name-part taxon-name-part-type="family">Onagraceae</tp:taxon-name-part></tp:taxon-name>)</article-title><source>PhytoKeys</source><day>27</day><month>5</month><year>2015</year><volume>2015</volume><issue>50</issue><fpage>25</fpage><lpage>29</lpage><pub-id pub-id-type="doi">10.3897/phytokeys.50.4886</pub-id></mixed-citation></tp:treatment-meta><tp:nomenclature><tp:taxon-name>
                        <tp:taxon-name-part taxon-name-part-type="genus">Oenothera</tp:taxon-name-part>
                        <tp:taxon-name-part taxon-name-part-type="species">hispida</tp:taxon-name-part>
                        <tp:taxon-name-part taxon-name-part-type="basionym-authority">(Bentham)</tp:taxon-name-part>
                        <object-id xmlns:xlink="http://www.w3.org/1999/xlink" content-type="ipni" xlink:type="simple">urn:lsid:ipni.org:names:77147316-1</object-id>
                    </tp:taxon-name><tp:taxon-authority>W.L.Wagner, Hoch &amp; Zarucchi</tp:taxon-authority><tp:taxon-status xmlns:xlink="http://www.w3.org/1999/xlink" xlink:type="simple">comb. nov.</tp:taxon-status><xref ref-type="fig" rid="F1">Fig. 1</xref></tp:nomenclature><tp:treatment-sec sec-type="Basionym"><title>Basionym.</title><p><italic><tp:taxon-name><tp:taxon-name-part taxon-name-part-type="genus">Gaura</tp:taxon-name-part> <tp:taxon-name-part taxon-name-part-type="species">hispida</tp:taxon-name-part></tp:taxon-name></italic> Bentham, Pl. Hartw. 288. 1840.</p></tp:treatment-sec><tp:treatment-sec sec-type="Type"><title>Type.</title><p><bold>Type.</bold> Mexico: In fields near Leon, Guanajuato, June 1837, <italic>Thomas Hartweg 1603</italic> (Holotype: K! [Kew image]; Isotypes: BM, CAMB, G, LD!).</p><p><italic><tp:taxon-name><tp:taxon-name-part taxon-name-part-type="genus">Schizocarya</tp:taxon-name-part> <tp:taxon-name-part taxon-name-part-type="species">drummondii</tp:taxon-name-part></tp:taxon-name></italic> Spach, Nouv. Ann. Mus.Hist. Nat. 4: 382. 1836 [“1835”]. <italic><tp:taxon-name><tp:taxon-name-part taxon-name-part-type="genus">Gaura</tp:taxon-name-part> <tp:taxon-name-part taxon-name-part-type="species">drummondii</tp:taxon-name-part></tp:taxon-name></italic> (Spach) Torrey &amp; A. Gray, Fl. N. Amer. 1: 519. 1838. <italic><tp:taxon-name><tp:taxon-name-part taxon-name-part-type="genus">Oenothera</tp:taxon-name-part> <tp:taxon-name-part taxon-name-part-type="species">xenogaura</tp:taxon-name-part></tp:taxon-name></italic> W.L.Wagner &amp; Hoch, Syst. Bot. Monogr. 83: 213. 2007.</p><p><bold>Type.</bold> U.S.A. Texas: Travis Co., Austin, 1833–1834, <italic>T. Drummond III.36</italic> (Holotype: G; isotypes: BM!, GH!, NY!, P). Note: the BM isotype is mounted on a sheet with two non-type collections of the same species: Purpus 3387 and Purpus 5383.</p><p><italic><tp:taxon-name><tp:taxon-name-part taxon-name-part-type="genus">Gaura</tp:taxon-name-part> <tp:taxon-name-part taxon-name-part-type="species">roemeriana</tp:taxon-name-part></tp:taxon-name></italic> Scheele, Linnaea 21: 579. 1848.</p><p><bold>Type.</bold> U.S.A. Texas: Comal Co., New Braunfels, 1846, <italic>Ferdinand Roemer s.n.</italic> (Lectotype: MO-1833107!, here designated; Isolectotypes: CAS, HAL). The holotype at B was destroyed in World War II.</p><p><italic><tp:taxon-name><tp:taxon-name-part taxon-name-part-type="genus">Schizocarya</tp:taxon-name-part> <tp:taxon-name-part taxon-name-part-type="species">crispa</tp:taxon-name-part></tp:taxon-name></italic> Spach, Nouv. Ann. Mus. Paris 4: 384. 1835. <italic><tp:taxon-name><tp:taxon-name-part taxon-name-part-type="genus">Gaura</tp:taxon-name-part> <tp:taxon-name-part taxon-name-part-type="species">crispa</tp:taxon-name-part></tp:taxon-name></italic> (Spach) D.Dietr., Syn. PI. 2: 1298. 1840.</p><p><bold>Type.</bold> Mexico: Tamaulipas, Matamoros, April 1831, <italic>J. L. Berlandier 2313</italic> (Holotype: G; Isotypes: BM, K, P).</p><p>Plant rhizomatous, perennial, forming extensive colonies, strigillose and often also villous. Stems 20–60(-120) cm tall, sometimes strict with a single unbranched main <!--PageBreak--><!--PageBreak-->stem but usually somewhat decumbent with several branches from the base and usually irregular branching above. Leaves in a basal rosette and cauline, 0.5–7.5 (-9.5) × 0.1–2.2 cm; subsessile; blade narrowly lanceolate to elliptic, margin subentire to shallowly sinuate-dentate. Inflorescence a spike. Flowers 4-merous, zygomorphic, opening near sunset; floral tube 4–14 mm; sepals 7–11(-14) mm; petals white, fading red, 6-10 mm; staminal filaments 4–8.5 mm, anthers 3-6 mm; style 12–26 mm. Capsule 7–13 × 3–5 mm, erect, the body ellipsoid or ovoid, 4-angled, distal half pyramidal, the base of the pyramidal portion distinctly bulging, then immediately and sharply constricted to the terete proximal part. Seeds (2-)3-4(-8), 2–2.5 × 1–1.25 mm, ovoid, usually flattened on one or several sides by crowding in the fruit, reddish brown. 2n = 28.</p></tp:treatment-sec><tp:treatment-sec sec-type="Phenology and distribution"><title>Phenology and distribution.</title><p>Flowering from May through July, but sporadically as late as November. <italic><tp:taxon-name><tp:taxon-name-part taxon-name-part-type="genus">Oenothera</tp:taxon-name-part> <tp:taxon-name-part taxon-name-part-type="species">hispida</tp:taxon-name-part></tp:taxon-name></italic> grows in sandy loam soils from the eastern half of Texas south through Mexico as far south Oaxaca. It is naturalized in Arkansas (Sevier Co.), coastal southern California, Georgia (Glynn Co.); its current status in both Arkansas and Georgia should be verified. It is considered an invasive species in California.</p><p><italic><tp:taxon-name><tp:taxon-name-part taxon-name-part-type="genus">Oenothera</tp:taxon-name-part> <tp:taxon-name-part taxon-name-part-type="species">hispida</tp:taxon-name-part></tp:taxon-name></italic> is the sole member of <tp:taxon-name><tp:taxon-name-part taxon-name-part-type="genus">Oenothera</tp:taxon-name-part> <tp:taxon-name-part taxon-name-part-type="infraspecific-rank">sect.</tp:taxon-name-part> <tp:taxon-name-part taxon-name-part-type="section">Gaura</tp:taxon-name-part> <tp:taxon-name-part taxon-name-part-type="infraspecific-rank">subsection</tp:taxon-name-part> <tp:taxon-name-part taxon-name-part-type="subsection">Xenogaura</tp:taxon-name-part></tp:taxon-name>. <xref ref-type="bibr" rid="B6">Raven and Gregory (1972)</xref> suggested that <italic><tp:taxon-name><tp:taxon-name-part taxon-name-part-type="genus">Oenothera</tp:taxon-name-part> <tp:taxon-name-part taxon-name-part-type="species">hispida</tp:taxon-name-part></tp:taxon-name></italic> arose following interspecific hybridization between <italic><tp:taxon-name><tp:taxon-name-part taxon-name-part-type="genus">Oenothera</tp:taxon-name-part> <tp:taxon-name-part taxon-name-part-type="species">suffrutescens</tp:taxon-name-part></tp:taxon-name></italic> (Ser.) W.L.Wagner &amp; Hoch (subsect. <italic><tp:taxon-name><tp:taxon-name-part taxon-name-part-type="subsection">Campogaura</tp:taxon-name-part></tp:taxon-name></italic> (P. H. Raven &amp; D. P. Gregory) W.L.Wagner &amp; Hoch) and a species in subsect. <italic><tp:taxon-name><tp:taxon-name-part taxon-name-part-type="subsection">Stipogaura</tp:taxon-name-part></tp:taxon-name></italic> (P. H. Raven &amp; D. P. Gregory) W.L.Wagner &amp; Hoch, possibly near <italic><tp:taxon-name><tp:taxon-name-part taxon-name-part-type="genus">Oenothera</tp:taxon-name-part> <tp:taxon-name-part taxon-name-part-type="species">mckelveyae</tp:taxon-name-part></tp:taxon-name></italic> (Munz) W.L.Wagner &amp; Hoch. <xref ref-type="bibr" rid="B3">Hoggard et al. (2004)</xref> found that the pistillate parent of <italic><tp:taxon-name><tp:taxon-name-part taxon-name-part-type="genus">Oenothera</tp:taxon-name-part> <tp:taxon-name-part taxon-name-part-type="species">hispida</tp:taxon-name-part></tp:taxon-name></italic> was indeed <italic><tp:taxon-name><tp:taxon-name-part taxon-name-part-type="genus">Oenothera</tp:taxon-name-part> <tp:taxon-name-part taxon-name-part-type="species">mckelveyae</tp:taxon-name-part></tp:taxon-name></italic> or a close relative, but that the staminate parent probably came from a lineage related to <italic><tp:taxon-name><tp:taxon-name-part taxon-name-part-type="genus">Oenothera</tp:taxon-name-part> <tp:taxon-name-part taxon-name-part-type="species">dodgeniana</tp:taxon-name-part></tp:taxon-name></italic> Krakos &amp; W.L.Wagner or <italic><tp:taxon-name><tp:taxon-name-part taxon-name-part-type="genus">Oenothera</tp:taxon-name-part> <tp:taxon-name-part taxon-name-part-type="species">lindheimeri</tp:taxon-name-part></tp:taxon-name></italic> (Engelm. &amp; A.Gray) W.L.Wagner &amp; Hoch in subsect. <italic><tp:taxon-name><tp:taxon-name-part taxon-name-part-type="subsection">Gaura</tp:taxon-name-part></tp:taxon-name></italic> (L.) W.L.Wagner &amp; Hoch. <italic><tp:taxon-name><tp:taxon-name-part taxon-name-part-type="genus">Oenothera</tp:taxon-name-part> <tp:taxon-name-part taxon-name-part-type="species">hispida</tp:taxon-name-part></tp:taxon-name></italic> is not easily distinguished morphologically from <italic><tp:taxon-name><tp:taxon-name-part taxon-name-part-type="genus">Oenothera</tp:taxon-name-part> <tp:taxon-name-part taxon-name-part-type="species">suffrutescens</tp:taxon-name-part></tp:taxon-name></italic> (subsect. <italic><tp:taxon-name><tp:taxon-name-part taxon-name-part-type="subsection">Campogaura</tp:taxon-name-part></tp:taxon-name></italic>), with which it shares the character of a thick stipe, and occasionally hydridizes in Texas. <italic><tp:taxon-name><tp:taxon-name-part taxon-name-part-type="genus">Oenothera</tp:taxon-name-part> <tp:taxon-name-part taxon-name-part-type="species">hispida</tp:taxon-name-part></tp:taxon-name></italic> is an aggressively rhizomatous perennial with fruits conspicuously bulging on the distal half (<xref ref-type="bibr" rid="B6">Raven and Gregory 1972</xref>). Since <italic><tp:taxon-name><tp:taxon-name-part taxon-name-part-type="genus">Oenothera</tp:taxon-name-part> <tp:taxon-name-part taxon-name-part-type="species">hispida</tp:taxon-name-part></tp:taxon-name></italic> and <italic><tp:taxon-name><tp:taxon-name-part taxon-name-part-type="genus">Oenothera</tp:taxon-name-part> <tp:taxon-name-part taxon-name-part-type="species">suffrutescens</tp:taxon-name-part></tp:taxon-name></italic> can be difficult to distinguish we have included a capsule of the latter in the figure (Fig. <xref ref-type="fig" rid="F1">1</xref>-F) for comparison of key features for correct separation of the two species. The rhizomatous habit makes this species potentially invasive, despite its self-incompatibility, but so far it has established itself most aggressively only in coastal southern California (<xref ref-type="bibr" rid="B7">Wagner et al. 2007</xref>). There are no other Hartweg collections of this species that anyone has seen other than the one cited above as the type collection. We have seen the holotype as an image on the Kew web site that was mistakenly filed under <italic><tp:taxon-name><tp:taxon-name-part taxon-name-part-type="genus">Gaura</tp:taxon-name-part> <tp:taxon-name-part taxon-name-part-type="species">coccinea</tp:taxon-name-part></tp:taxon-name></italic> Pursh. The label information corresponds to the published locality given and is marked as in the Bentham herbarium.</p><fig id="F1" position="float" orientation="portrait"><label>Figure 1.</label><caption><p><italic><tp:taxon-name><tp:taxon-name-part taxon-name-part-type="genus">Oenothera</tp:taxon-name-part> <tp:taxon-name-part taxon-name-part-type="species">hispida</tp:taxon-name-part></tp:taxon-name></italic> (Bentham) W.L.Wagner, Hoch &amp; Zarucchi <bold>A</bold> Habit, Mexico, Nuevo León, <italic>Roybal 34</italic> (US) <bold>B</bold> Flower, lateral view, <italic>Roybal 34</italic> (US) <bold>C</bold> Flower, face view, digital image (Ray Pistrum as “Gaura drummondii fresh flower” [<ext-link xmlns:xlink="http://www.w3.org/1999/xlink" ext-link-type="uri" xlink:href="http://redsgoodvsevilcowbarn.blogspot.com/2012/06/chigger-chow-and-gaura-drummondii.html" xlink:type="simple">http://redsgoodvsevilcowbarn.blogspot.com/2012/06/chigger-chow-and-gaura-drummondii.html</ext-link>]) <bold>D</bold> Base of staminal filaments showing basal scales, <italic>Roybal 34</italic> (US) <bold>E</bold> Capsule, Texas, Hall 213 (US) <bold>F</bold> <italic><tp:taxon-name><tp:taxon-name-part taxon-name-part-type="genus">Oenothera</tp:taxon-name-part> <tp:taxon-name-part taxon-name-part-type="species">suffrutescens</tp:taxon-name-part></tp:taxon-name></italic> (Ser.) W.L.Wagner &amp; Hoch capsule, New Mexico, <italic>Standley 6481</italic> (US).</p></caption><graphic xmlns:xlink="http://www.w3.org/1999/xlink" xlink:href="phytokeys-050-025-g001.jpg" position="float" orientation="portrait" xlink:type="simple" id="oo_44197.jpg"/></fig></tp:treatment-sec><ref-list><ref id="B6"><mixed-citation xmlns:xlink="http://www.w3.org/1999/xlink" xlink:type="simple"><person-group><name name-style="western"><surname>Raven</surname><given-names>PH</given-names></name><name name-style="western"><surname>Gregory</surname><given-names>DP</given-names></name></person-group> (<year>1972</year>) <article-title>A revision of the genus <italic><tp:taxon-name><tp:taxon-name-part taxon-name-part-type="genus">Gaura</tp:taxon-name-part></tp:taxon-name></italic> (<tp:taxon-name><tp:taxon-name-part taxon-name-part-type="family">Onagraceae</tp:taxon-name-part></tp:taxon-name>).</article-title> <source>Mem. Torrey Bot. Club</source> <volume>23</volume>: <fpage>1</fpage>–<lpage>96</lpage>.</mixed-citation></ref><ref id="B3"><mixed-citation xmlns:xlink="http://www.w3.org/1999/xlink" xlink:type="simple"><person-group><name name-style="western"><surname>Hoggard</surname><given-names>GD</given-names></name><name name-style="western"><surname>Kores</surname><given-names>PJ</given-names></name><name name-style="western"><surname>Molvray</surname><given-names>M</given-names></name><name name-style="western"><surname>Hoggard</surname><given-names>RK0</given-names></name></person-group> (<year>2004</year>) <article-title>The phylogeny of <italic><tp:taxon-name><tp:taxon-name-part taxon-name-part-type="genus">Gaura</tp:taxon-name-part></tp:taxon-name></italic> (<tp:taxon-name><tp:taxon-name-part taxon-name-part-type="family">Onagraceae</tp:taxon-name-part></tp:taxon-name>) based on ITS, ETS and <italic>TrnL-F</italic> sequence data.</article-title> <source>Amer. J. Bot.</source> <volume>91</volume>: <fpage>139</fpage>–<lpage>148</lpage>. doi: <ext-link ext-link-type="doi" xlink:href="10.3732/ajb.91.1.139" xlink:type="simple">10.3732/ajb.91.1.139</ext-link></mixed-citation></ref><ref id="B7"><mixed-citation xmlns:xlink="http://www.w3.org/1999/xlink" xlink:type="simple"><person-group><name name-style="western"><surname>Wagner</surname><given-names>WL</given-names></name><name name-style="western"><surname>Hoch</surname><given-names>PC</given-names></name><name name-style="western"><surname>Raven</surname><given-names>PH</given-names></name></person-group> (<year>2007</year>) <article-title>Revised classification of the <tp:taxon-name><tp:taxon-name-part taxon-name-part-type="family">Onagraceae</tp:taxon-name-part></tp:taxon-name>.</article-title> <source>Syst. Bot. Monogr.</source> <volume>83</volume>: <fpage>1</fpage>–<lpage>240</lpage>.</mixed-citation></ref></ref-list></tp:taxon-treatment>
